# Supplementary material for: Mechanically reinforced biotubes for arterial replacement and arteriovenous grafting inspired by architectural engineering
Source: Sci Adv. 2022 Mar 16;8(11):eabl3888. doi: 10.1126/sciadv.abl3888 (PMC8926343; doi:10.1126/sciadv.abl3888)
Supplement: Supplementary file 2 — Movies S1 and S2 [file sciadv.abl3888_movies_s1_and_s2.zip]

Archive with 2 entries (2 files):
- sciadv.abl3888_movie_s1.mov
- sciadv.abl3888_movie_s2.mov
